# Supplementary material for: Impact of Pathway Shape and Length on the Validity of the 6-Minute Walking Test: A Systematic Review and Meta-Analysis
Source: Sensors (Basel). 2024 Dec 24;25(1):17. doi: 10.3390/s25010017 (PMC11722874; doi:10.3390/s25010017)
Supplement: Supplementary file 1 [file sensors-25-00017-s001.zip]

Archive with 1 entries (1 files):
- sensors-3264360-supplementary(1).pdf
